# Supplementary material for: Epidemiology of Endocrine Dysfunctions in Pediatric Patients with Previous Central Nervous System Infection: A Scoping Review of the Literature
Source: Children (Basel). 2024 Jun 28;11(7):794. doi: 10.3390/children11070794 (PMC11276576; doi:10.3390/children11070794)
Supplement: Supplementary file 1 [file children-11-00794-s001.zip]

Archive with 1 entries (1 files):
- children-3043949-supplementary.pdf
